# Supplementary material for: Saturated and Polyunsaturated Fatty Acids Production by Aurantiochytrium limacinum PKU#Mn4 on Enteromorpha Hydrolysate
Source: Mar Drugs. 2023 Mar 23;21(4):198. doi: 10.3390/md21040198 (PMC10143273; doi:10.3390/md21040198)
Supplement: Supplementary file 1 [file marinedrugs-21-00198-s001.zip]

Archive with 1 entries (1 files):
- marinedrugs-2257084-supplementary.pdf
